# Supplementary material for: The B-Type Cyclin CYCB1-1 Regulates Embryonic Development and Seed Size in Maize
Source: Int J Mol Sci. 2022 May 25;23(11):5907. doi: 10.3390/ijms23115907 (PMC9180882; doi:10.3390/ijms23115907)
Supplement: Supplementary file 1 [file ijms-23-05907-s001.zip]

Archive with 2 entries (2 files):
- ijms-1726783 - Authorship Change Form.pdf
- ijms-1726783-supplementary after proofreading.pdf
